# Supplementary material for: A Bayesian Model for Paired Data in Genome-Wide Association Studies with Application to Breast Cancer
Source: Entropy (Basel). 2025 Oct 18;27(10):1077. doi: 10.3390/e27101077 (PMC12562651; doi:10.3390/e27101077)
Supplement: Supplementary file 1 [file entropy-27-01077-s001.zip]

Archive with 1 entries (1 files):
- entropy-3822789-supplementary.pdf
